# Supplementary material for: Identification and Validation of Stable Quantitative Trait Loci for SDS-Sedimentation Volume in Common Wheat (Triticum aestivum L.)
Source: Front Plant Sci. 2021 Dec 7;12:747775. doi: 10.3389/fpls.2021.747775 (PMC8688774; doi:10.3389/fpls.2021.747775)
Supplement: Supplementary file 1 [file Table_1.XLSX]

## Sheet: Supplementary Table 1
Supplementary Table 1 Statistics of the constructed genetic map using the DH population
Chr.	No. of linkage groups	No. of markers	No. of loci	Length (cM)	Average locus interval (cM)
1A	1	132	44	288.62	6.56
1B	1	90	28	190.41	6.8
1D	1	67	35	403.89	11.54
2A	1	60	41	208.3	5.08
2B	1	204	70	346	4.94
2D	1	214	56	341.41	6.1
3A	1	182	69	382.73	5.55
3B	1	179	68	371.12	5.46
3D	1	57	37	527.06	14.24
4A	1	121	37	365.02	9.87
4B	1	77	38	180.86	4.76
4D	1	45	17	216.81	12.75
5A	1	236	72	356.12	4.95
5B	1	179	85	395.81	4.66
5D	1	94	67	573.38	8.56
6A	1	94	25	198.2	7.93
6B	1	70	40	336.76	8.42
6D	1	42	33	387.08	11.73
7A	1	138	64	440.04	6.88
7B	1	103	38	220.37	5.8
7D	1	90	51	619.02	12.14
A	7	963	352	2239.03	6.36
B	7	902	367	2041.33	5.56
D	7	609	296	3068.65	10.37
Total	21	2474	1015	7349.01	7.24

## Sheet: Supplementary Table 2
Supplementary Table 2 The interval regions harboring putative QTLs for SSV
QTL	Environment	Flanking marker	Position	Interval(cM)	LOD	PVE(%)	Additive
QSsv.cau-1B	E7	AX-89763895 and AX-111563253	185	182.5–188.5	5.7	13.52	–0.82
	BLUP	AX-110002545 and AX-111127329	180	175.5–184.5	4.03	4.46	–0.44
QSsv.cau-1D	E3	AX-109934150 and AX-94613367	181	178.5–182.5	2.89	5.96	0.55
QSsv.cau-2A	E6	AX-109344129 and AX-109821201	126	117.5–133.5	3.28	9.23	0.71
QSsv.cau-4B.1	E1	AX-110611878 and AX-109286577	15	12.4–15.4	3.99	17.96	0.9
	E4	AX-111640796 and AX-110473522	11	10.4–12.4	2.63	9.63	0.63
	BLUP	AX-111640796 and AX-110473522	11	10.4–12.4	4.72	5.31	0.48
QSsv.cau-4B.2	E5	AX-111057050 and AX-110516900	149	142.4–161.4	4.05	10.67	0.64
QSsv.cau-4D	E6	AX-95684199 and AX-111034497	153	151.5–154.5	2.79	7.69	0.65
	E7	AX-95684199 and AX-111034497	153	151.5–154.5	3.38	7.67	0.61
QSsv.cau-5A	E5	AX-108950164 and AX-111461409	111	109.5–115.5	3.01	7.21	–0.55
QSsv.cau-5D.2	E6	AX-111109050 and AX-89451602	478	466.9–486.9	2.66	8.21	0.68
QSsv.cau-6B.1	E1	AX-109936817 and AX-108920915	231	229.3–235.3	2.76	13.24	0.78
QSsv.cau-6B.2	E3	AX-111700597 and AX-109051503	34	21.3–50.3	2.52	13.93	–0.84
QSsv.cau-6D	E2	AX-108857636 and AX-110976102	169	158.6–180.6	3.96	9.59	0.67

## Sheet: Supplementary Table 3
Supplementary Table 3 Sequences for the developed polymorphic markers used in this study
InDel markers	left primer	right primer
1A1	TGAGGGCAAGTGATACCGTT	AATCAAGCAGGACGTAGGGT
1A4	GGCGCCTAACAAATTGGACA	TTGAGTAGCACCGCATGTTG
1A16	AAAACCCAGTGACAAACCTCG	ATGACCAAATGAAGCTGCCG
1A18	CTTAGGGTCGACTAGCTCCG	ATGGAAGGCACAATGGAGGA
1A36	GACTTATCCAGCCACAGAGC	ACATTTGTGCAAGTCATGGC
1A39	CGTCTTGTTGAAGCAGTCGT	TGAAGTTGGGAGGGCTAAGG
1A43	TGACGAGGTCCAAATCCCAA	GCCAGATCTTTTGCTCCCTC
1A194	CAGCCAGTCCATGTACTCCA	TTCTTGTGGTGTTTGCCTCG
1A204	AGATTTCCGCGAACACACAC	GAACCGTTGACACTAGCACG
1A215	CGGTTGTGCTACTTTGTGGT	ATGGATTGCTCTCTCTCCCC
1A246	TGTACATGGTCTTCGCGTTG	CCAAGGCCAACACCATCTTC
1A248	AACTGAGCACACCCACGT	TTGCTCGAGACAGTGCTACA
1A255	GAAGAGTTTGCAGACGACGG	TGCCTACGTAGCCAACAACA
1A332	CAAGTGTGTCTGTGCTTCCC	CGCTTTCCTCTACTTCTCAGC
1A366	GCACAAGACAAAGAGGGCAA	GGATCAGAGCAGCCCTATCA

## Sheet: Supplementary Table 4
Supplementary Table 4 Genetic map constructed based on newly identified markers and corresponding physical positions on chromosome 1AL in the Chinese Spring RefSeq v1.0 sequence
Marker	Genetic position (cM)	Physical position (bp)
1A1	0	371573909
1A4	1.71	381817719
AX-109863151	2.57	382033563
1A366	4.27	386426688
1A248	5.13	386222224
1A246	6.07	387543393
1A194	7.13	374055176
1A39	10.29	470530611
AX-110089093	11.21	460278088
1A332	14.54	463923653
1A255	16.72	465456838
AX-111576317	18.47	479030432
AX-111222852	19.43	472544847
AX-110564663	20.36	463453980
AX-110616388	26.59	479539377
1A36	30.37	462634655
1A204	34.89	419490584
1A16	35.78	432760762
1A18	38.51	444259920
1A215	40.62	492004197
1A43	43.88	491131841
AX-111802924	47.66	504003811

## Sheet: Supplementary Table 5
Supplementary Table 5 The interval regions of QSsv.cau-1A.1.1 and QSsv.cau-1A.1.2
QTL	Environment	Flanking marker	Position	Interval (cM)	LOD	PVE (%)	Additive
QSsv.cau-1A.1.1	E2	1A194 and 1A332	10	7.5–11.5	19.9	24.5	2.1
	E3	1A248 and 1A246	6	5.5–6.5	5.3	22.4	0.9
	E4	1A246 and 1A39	7	6.5–9.5	5	20.1	1
	E5	1A248 and 1A246	6	5.5–6.5	20.8	26.5	2
	E6	1A248 and 1A246	6	5.5–6.5	4.8	17.2	1.1
	E7	1A194 and 1A332	10	7.5-11.5	23.7	23.2	2.4
	BLUP	1A248 and 1A246	6	5.5–6.5	18.1	25.1	1.4
QSsv.cau-1A.1.2	E2	1A16 and 1A215	38	36.5–40.5	10.4	10.2	–1.4
	E5	1A36 and 1A18	37	34.5–38.5	8.6	8.8	–1.2
	E7	1A204 and 1A215	38	35.5–39.5	15	12.1	–1.7
	BLUP	1A36 and 1A18	36	34.5–38.5	6.4	7	–0.7

## Sheet: Supplementary Table 6
Supplementary Table 6 Annotated high-confidence genes located in the interval of QSsv.cau-1A.1.1
Gene	Gene Annonation	Oryza sativa	Arabidopsis thaliana
TraesCS1A01G209200	Cysteine/Histidine-rich C1 domain family protein	NA	NA
TraesCS1A01G209300	Ribosomal protein L32	CAA33951	NA
TraesCS1A01G209400	GRAS transcription factor	Os10g0551200	AT3G60630
TraesCS1A01G209500	Myosin-H heavy chain	Os04g0661300	NA
TraesCS1A01G209600	NADH dehydrogenase 1 beta subcomplex subunit 8	Os10g0551600	AT5G47570
TraesCS1A01G209700	14 kDa proline-rich protein DC2.15	Os10g0552700	AT4G12550
TraesCS1A01G209800	Cortical cell-delineating protein	Os10g0552200	AT1G12100
TraesCS1A01G209900	Cortical cell-delineating protein	Os10g0552700	AT1G12090
TraesCS1A01G210000	Bifunctional inhibitor/lipid-transfer protein/seed storage 2S albumin superfamily protein	Os10g0552700	AT1G12090
TraesCS1A01G210100	14 kDa proline-rich protein DC2.15	Os10g0552600	AT1G12090
TraesCS1A01G210200	Altered inheritance of mitochondria protein 32	Os02g0725100	NA
TraesCS1A01G210300	3-hydroxyisobutyryl-CoA hydrolase-like protein	Os10g0552900	AT3G60510
TraesCS1A01G210400	Trehalose 6-phosphate phosphatase	Os10g0553300	AT4G22590
TraesCS1A01G210500	Xyloglucan galactosyltransferase KATAMARI1	Os10g0553600	AT4G22580
TraesCS1A01G210600	Flavin-containing monooxygenase	Os10g0553800	AT1G12200
TraesCS1A01G210700	C2H2-like zinc finger protein	Os10g0554001	AT4G22560
TraesCS1A01G210800	Oxysterol-binding protein, expressed	Os10g0554100	AT4G22540
TraesCS1A01G210900	Nitrate transporter 1.1	Os10g0554200	AT1G12110
TraesCS1A01G211000	Nitrate transporter 1.1	Os10g0554200	AT1G12110
TraesCS1A01G211100	Flavin-containing monooxygenase	Os10g0553800	AT1G12200
TraesCS1A01G211200	14 kDa proline-rich protein DC2.15	Os10g0552700	AT4G12510
TraesCS1A01G211300	QWRF motif protein (DUF566)	Os10g0554900	NA
TraesCS1A01G211400	Myb/SANT-like DNA-binding domain protein	NA	NA
TraesCS1A01G211500	Hexosyltransferase	Os10g0555100	AT2G35710
TraesCS1A01G211600	Holliday junction resolvase	Os10g0555200	AT1G12244
TraesCS1A01G211700	ATP synthase subunit b	NA	NA
TraesCS1A01G211800	Zinc finger family protein	Os10g0555300	AT3G60580
TraesCS1A01G211900	AP-3 complex subunit delta	Os01g0512200	NA
TraesCS1A01G212000	Expansin protein	Os10g0555600	AT3G60570
TraesCS1A01G212100	Ribosomal RNA large subunit methyltransferase F	NA	NA
TraesCS1A01G212200	Expansin protein	Os10g0555700	AT3G60570
TraesCS1A01G212300	Expansin protein	Os10g0555700	AT3G60570
TraesCS1A01G212400	Expansin protein	Os10g0555900	AT3G60570
TraesCS1A01G212500	Cysteine/Histidine-rich C1 domain family protein	NA	NA
TraesCS1A01G212600	Expansin protein	Os10g0556100	AT3G60570
TraesCS1A01G212700	Basic helix-loop-helix transcription factor	Os10g0556200	NA
TraesCS1A01G212800	CCR4-NOT transcription complex subunit 1	Os10g0556700	NA
TraesCS1A01G212900	Lipoxygenase	Os05g0304600	NA
TraesCS1A01G213000	Pyruvate kinase	Os10g0571200	AT1G32440
TraesCS1A01G213100	NADH dehydrogenase [ubiquinone] 1 alpha subcomplex assembly factor 3	Os10g0571100	AT2G44525
TraesCS1A01G213200	tRNA 2-thiocytidine biosynthesis protein TtcA	NA	NA
TraesCS1A01G213300	Tobamovirus multiplication 2B protein	Os02g0279600	NA
TraesCS1A01G213400	S-adenosyl-L-methionine-dependent methyltransferases superfamily protein	Os10g0569300	AT1G26850
TraesCS1A01G213500	Replicase polyprotein 1ab	Os10g0568900	AT2G38740
TraesCS1A01G213600	Haloacid dehalogenase-like hydrolase family protein, putative, expressed	Os10g0568300	NA
TraesCS1A01G213700	auxin canalization protein (DUF828)	Os06g0562600	AT1G24510
TraesCS1A01G213800	T-complex protein 1 subunit epsilon	Os10g0567800	AT2G44590
TraesCS1A01G213900	Dynamin, putative	Os10g0567500	AT5G46920
TraesCS1A01G214000	Transposon protein	Os10g0567300	NA
TraesCS1A01G214100	Maturase-like protein	Os10g0567000	NA
TraesCS1A01G214200	Signal transducer and activator of transcription A	Os10g0566900	NA
TraesCS1A01G214300	Camphor resistance CrcB family protein	Os10g0566800	AT4G17690
TraesCS1A01G214400	Pentatricopeptide repeat (PPR) superfamily protein	Os10g0566700	AT2G44650
TraesCS1A01G214500	Peroxidase	NA	NA
TraesCS1A01G214600	10 kDa chaperonin	NA	NA
TraesCS1A01G214700	Cell wall invertase	NA	NA
TraesCS1A01G214800	Protein Smaug homolog 1	Os05g0541900	AT2G19730
TraesCS1A01G214900	ternary complex factor MIP1 leucine-zipper protein (Protein of unknown function, DUF547)	Os10g0566400	AT2G44578
TraesCS1A01G215000	60S ribosomal protein L28	Os02g0178400	AT5G50460
TraesCS1A01G215100	RING/U-box superfamily protein	Os10g0565500	AT4G17680
TraesCS1A01G215200	Protein transport protein Sec61 subunit gamma	Os10g0565401	AT4G17140
TraesCS1A01G215300	SBP (S-ribonuclease-binding protein) family protein	Os10g0565200	AT4G17090
TraesCS1A01G215400	Pleckstrin homology (PH) domain-containing protein	Os10g0565100	AT1G02170
TraesCS1A01G215500	Beta-amylase	Os10g0564900	AT2G44680
TraesCS1A01G215600	Metacaspase-1	Os10g0564800	AT4G17615
TraesCS1A01G215700	Casein kinase II subunit beta	Os10g0564500	AT2G44830
TraesCS1A01G215800	Calcineurin B-like protein	NA	NA
TraesCS1A01G215900	Kinase family protein	NA	NA
TraesCS1A01G216000	Transposase	Os10g0564200	AT2G44730
TraesCS1A01G216100	Myb/SANT-like DNA-binding domain protein	NA	NA
TraesCS1A01G216200	Polyadenylate-binding protein family protein	NA	NA
TraesCS1A01G216300	Trihelix transcription factor	NA	NA
TraesCS1A01G216400	Mannitol-1-phosphate 5-dehydrogenase	NA	NA
TraesCS1A01G216500	GRF zinc finger family protein	Os10g0564100	NA
TraesCS1A01G216600	Methylenetetrahydrofolate--tRNA-(uracil-5-)-methyltransferase TrmFO	Os10g0564000	NA
TraesCS1A01G216700	Imidazoleglycerol-phosphate dehydratase	Os10g0563900	AT2G44740
TraesCS1A01G216800	Mediator of RNA polymerase II transcription subunit 31	Os10g0563800	NA
TraesCS1A01G216900	RNA-binding KH domain-containing protein	Os10g0563700	AT4G09320
TraesCS1A01G217000	Cyclin-like protein	Os10g0563600	AT5G61640
TraesCS1A01G217100	PRA1 family protein	Os10g0563550	AT4G16970
TraesCS1A01G217200	Nucleoside diphosphate kinase	Os10g0563400	AT4G17540
TraesCS1A01G217300	Peptide methionine sulfoxide reductase MsrA	Os08g0425000	AT1G70160
TraesCS1A01G217400	Kinase	Os06g0215900	AT1G76690
TraesCS1A01G217500	Dynamin-like 120 kDa protein, putative isoform 1	Os10g0563300	AT5G07590
TraesCS1A01G217600	Inositol-1,4,5-trisphosphate 5-phosphatase 4 isoform 1	Os10g0563200	AT2G44900
TraesCS1A01G217700	12-oxophytodienoate reductase-like protein	Os10g0563000	AT4G17483
TraesCS1A01G217800	WD-repeat protein, putative	NA	NA
TraesCS1A01G217900	Protein ARABIDILLO 1	NA	NA
TraesCS1A01G218000	Palmitoyl-protein thioesterase 1	NA	NA
